# Supplementary material for: (2R,3S,4R,5R)-5-(4-Amino-5-iodo-7H-pyrrolo­[2,3-d]pyrimidin-7-yl)-4-fluoro-2-(hy­droxy­meth­yl)tetra­hydro­furan-3-ol
Source: Acta Crystallogr Sect E Struct Rep Online. 2014 Jan 8;70(Pt 2):o120. doi: 10.1107/S1600536813034995 (PMC3998288; doi:10.1107/S1600536813034995)
Supplement: Supplementary file 2 [file e-70-0o120-Isup2.hkl]

# 
# h,k,l, Fc-squared, Fo-squared, sigma(Fo-squared) and status flag 
# 
data_I
_shelx_title ' 2768 in P1' 
_shelx_refln_list_code          4 
_shelx_F_calc_maximum       81.52 
_exptl_crystal_F_000       192.00 
_reflns_d_resolution_high  0.8407 
 
loop_ 
 _symmetry_equiv_pos_as_xyz 
 'x, y, z' 
 
_cell_length_a     5.2602 
_cell_length_b     7.1570 
_cell_length_c     9.0126 
_cell_angle_alpha  84.533 
_cell_angle_beta   83.400 
_cell_angle_gamma  78.679 
 
_shelx_F_squared_multiplier     1.000 
 
loop_ 
 _refln_index_h 
 _refln_index_k 
 _refln_index_l 
 _refln_F_squared_calc 
 _refln_F_squared_meas 
 _refln_F_squared_sigma 
 _refln_observed_status 
  -1  -3 -10       98.89      127.75     11.91 o 
   0  -3 -10      149.37      150.64     13.65 o 
   0  -2 -10       83.93       92.50     10.52 o 
   1  -2 -10      136.44      142.52     13.75 o 
   0  -1 -10      158.55      170.49     14.70 o 
   1  -1 -10      178.14      181.11     15.30 o 
   0   0 -10      162.46      206.06     16.14 o 
   1   0 -10      131.24      141.66     13.55 o 
   0   1 -10      253.93      273.31     18.20 o 
   1   1 -10       56.62       59.99      8.92 o 
  -1   2 -10      171.79      171.35     14.85 o 
   0   2 -10      126.83      116.61      8.26 o 
  -1  -5  -9      218.40      237.39     17.00 o 
  -1  -4  -9      208.42      219.70     15.21 o 
   0  -4  -9      150.68      154.68     13.51 o 
   1  -4  -9       78.31       82.08     10.56 o 
  -1  -3  -9      269.80      279.28     16.42 o 
   0  -3  -9      119.00      137.09     12.11 o 
   1  -3  -9      120.87      103.88     11.42 o 
  -1  -2  -9      261.19      295.70     16.87 o 
   0  -2  -9      162.51      166.86     13.01 o 
   1  -2  -9      130.40      127.43     12.16 o 
   2  -2  -9      232.62      269.03     19.34 o 
  -1  -1  -9      153.27      197.74     13.91 o 
   0  -1  -9      144.99      143.87     12.22 o 
   1  -1  -9      436.80      450.53     22.56 o 
   2  -1  -9      124.20      113.66     12.26 o 
  -1   0  -9      172.65      188.01     12.22 o 
   0   0  -9      521.69      605.28     25.65 o 
   1   0  -9       87.06       87.56      9.92 o 
   2   0  -9      275.19      260.98     18.26 o 
   0   1  -9       99.77      112.94     10.77 o 
   1   1  -9      408.71      437.22     22.70 o 
   2   1  -9      147.44      124.48     12.41 o 
  -2   2  -9      101.49       93.67     10.87 o 
  -1   2  -9      160.26      144.68     12.81 o 
   0   2  -9      241.18      225.41     15.54 o 
   1   2  -9      272.44      312.09     19.61 o 
   2   2  -9       82.41       89.97     10.71 o 
  -2   3  -9       95.91       96.34     11.51 o 
  -1   3  -9      165.59      158.09     14.50 o 
   0   3  -9       85.47       85.46     10.22 o 
  -2  -6  -8      141.39      164.87     14.20 o 
  -1  -6  -8      178.16      198.94     16.14 o 
  -2  -5  -8      488.18      550.28     23.72 o 
  -1  -5  -8       33.20       35.63      6.34 o 
   0  -5  -8      200.09      210.17     16.20 o 
   1  -5  -8      101.88       99.77     11.56 o 
  -2  -4  -8      356.35      377.14     17.80 o 
  -1  -4  -8       63.39       72.80      8.33 o 
   0  -4  -8      258.85      256.37     16.67 o 
   1  -4  -8      175.76      178.60     14.85 o 
   2  -4  -8      159.61      160.75     14.85 o 
  -2  -3  -8      300.24      338.10     15.74 o 
  -1  -3  -8      106.57      117.28      9.78 o 
   0  -3  -8      524.70      531.20     22.61 o 
   1  -3  -8      246.69      242.54     16.57 o 
   2  -3  -8      115.50      131.37     13.05 o 
  -1  -2  -8      367.18      395.08     17.66 o 
   0  -2  -8      481.33      467.78     20.30 o 
   1  -2  -8      220.73      229.58     15.47 o 
   2  -2  -8      175.16      185.92     15.20 o 
   3  -2  -8       66.89       66.59      9.77 o 
  -1  -1  -8      489.26      584.26     21.81 o 
   0  -1  -8      378.18      401.55     18.76 o 
   1  -1  -8      353.69      352.06     18.60 o 
   2  -1  -8      119.41      115.01     11.57 o 
   3  -1  -8      124.97      124.88     13.35 o 
  -1   0  -8      588.71      631.17     21.10 o 
   0   0  -8      382.47      434.77     19.91 o 
   1   0  -8      209.00      213.55     14.57 o 
   2   0  -8      289.76      282.81     18.07 o 
   3   0  -8      204.57      208.84     17.00 o 
  -1   1  -8      627.12      531.67     17.20 o 
   0   1  -8      137.73      146.27     11.32 o 
   1   1  -8      760.01      723.06     27.03 o 
   2   1  -8      123.57      140.49     12.41 o 
   3   1  -8      167.98      165.55     14.75 o 
  -3   2  -8      173.21      173.27     14.90 o 
  -2   2  -8      277.94      260.44     17.02 o 
  -1   2  -8      173.76      156.33     12.42 o 
   0   2  -8      336.89      323.07     11.92 o 
   1   2  -8      334.59      323.24     20.43 o 
   2   2  -8       99.32       87.58      9.97 o 
   3   2  -8      228.01      206.97     16.36 o 
  -3   3  -8       86.63       78.87     10.52 o 
  -2   3  -8      204.44      202.34     15.76 o 
  -1   3  -8      184.06      198.77     15.11 o 
   0   3  -8      291.15      290.87     17.97 o 
   1   3  -8      188.84      169.86     12.62 o 
   2   3  -8      121.34      122.64     12.36 o 
   3   3  -8      212.62      175.14     15.41 o 
  -2   4  -8      127.85      135.75     14.00 o 
  -1   4  -8      102.64      101.47     11.81 o 
   0   4  -8      198.73      204.85     15.95 o 
   1   4  -8       84.61       85.12      9.62 o 
   0   5  -8      117.64      121.23     13.35 o 
  -2  -6  -7      220.64      256.83     17.25 o 
  -1  -6  -7      142.05      139.67     13.11 o 
   0  -6  -7      141.35      150.43     14.05 o 
   1  -6  -7       58.62       60.78      9.27 o 
  -2  -5  -7      172.68      201.18     13.91 o 
  -1  -5  -7      178.77      200.12     14.51 o 
   0  -5  -7      298.77      318.75     19.17 o 
   1  -5  -7       84.20       81.99     10.07 o 
   2  -5  -7      113.25      103.61     11.86 o 
  -2  -4  -7      135.57      125.00      9.78 o 
  -1  -4  -7      656.39      703.15     24.98 o 
   0  -4  -7      263.27      258.03     16.03 o 
   1  -4  -7       80.17       90.43     10.02 o 
   2  -4  -7      230.32      210.14     16.16 o 
  -2  -3  -7      194.46      218.55     11.69 o 
  -1  -3  -7      756.91      767.73     23.75 o 
   0  -3  -7      152.36      147.28     11.23 o 
   1  -3  -7      336.67      370.09     19.34 o 
   2  -3  -7      269.92      263.30     17.67 o 
   3  -3  -7      149.97      128.31     13.06 o 
  -2  -2  -7      424.46      507.75     16.89 o 
  -1  -2  -7      527.88      542.10     18.74 o 
   0  -2  -7      298.31      313.23     15.40 o 
   1  -2  -7      462.18      485.38     21.35 o 
   2  -2  -7      324.66      335.79     19.24 o 
   3  -2  -7      132.80      140.84     13.45 o 
  -2  -1  -7      284.15      298.60     11.41 o 
  -1  -1  -7      445.07      545.31     18.86 o 
   0  -1  -7      338.96      347.62     15.82 o 
   1  -1  -7      804.95      801.05     26.40 o 
   2  -1  -7      302.03      291.02     17.59 o 
   3  -1  -7      170.75      167.33     14.66 o 
   4  -1  -7       85.06       80.10     10.86 o 
  -1   0  -7      209.81      224.04     11.40 o 
   0   0  -7     1464.57     1649.93     35.85 o 
   1   0  -7      540.28      534.88     21.25 o 
   2   0  -7      113.94      111.95     10.62 o 
   3   0  -7      293.06      329.12     20.36 o 
   4   0  -7       94.67       86.81     11.36 o 
  -1   1  -7      868.06      790.75     19.38 o 
   0   1  -7      599.00      618.89     21.38 o 
   1   1  -7      259.88      272.03     15.24 o 
   2   1  -7      267.73      250.90     15.73 o 
   3   1  -7      261.81      239.81     16.87 o 
   4   1  -7      188.98      210.06     17.39 o 
  -4   2  -7      121.45      135.44     13.60 o 
  -3   2  -7      164.86      153.46     13.21 o 
  -2   2  -7      589.51      534.48     22.99 o 
  -1   2  -7       34.60       32.07      5.16 o 
   0   2  -7     1482.78     1376.67     23.23 o 
   1   2  -7       59.64       56.52      4.75 o 
   2   2  -7      312.27      318.84     17.89 o 
   3   2  -7      383.01      382.60     21.14 o 
   4   2  -7      114.78      126.89     13.40 o 
  -3   3  -7      195.05      177.61     15.16 o 
  -2   3  -7      112.89      115.85     11.32 o 
  -1   3  -7      575.17      559.50     24.19 o 
   0   3  -7      373.49      401.84     19.61 o 
   1   3  -7       70.27       65.47      7.44 o 
   2   3  -7      597.15      566.78     25.03 o 
   3   3  -7      178.95      161.87     14.11 o 
  -3   4  -7       86.36       94.29     11.61 o 
  -2   4  -7      176.36      165.93     14.80 o 
  -1   4  -7      159.08      173.55     14.55 o 
   0   4  -7      296.22      282.85     17.83 o 
   1   4  -7      173.23      153.33     12.27 o 
  -2   5  -7       93.83       98.12     12.00 o 
  -1   5  -7      226.55      239.64     18.40 o 
   0   5  -7       98.93       88.26     10.82 o 
   1   5  -7      139.43      141.20     13.26 o 
  -3  -7  -6      117.12      123.07     13.35 o 
  -2  -7  -6      191.46      208.93     17.39 o 
  -1  -7  -6       92.51      103.23      8.52 o 
   0  -7  -6       80.09       76.43     10.42 o 
  -3  -6  -6      277.80      295.96     19.01 o 
  -2  -6  -6      246.05      269.78     18.31 o 
  -1  -6  -6      137.23      132.28     12.31 o 
   0  -6  -6      211.42      199.01     15.61 o 
   1  -6  -6      125.13      117.69     12.41 o 
  -3  -5  -6      352.22      390.42     19.74 o 
  -2  -5  -6      327.31      352.02     12.92 o 
  -1  -5  -6      305.13      326.02     17.74 o 
   0  -5  -6      257.31      269.93     16.92 o 
   1  -5  -6      259.58      248.03     17.07 o 
   2  -5  -6       85.73       85.81     10.42 o 
  -3  -4  -6      577.76      611.08     14.56 o 
  -2  -4  -6      185.05      203.07     12.03 o 
  -1  -4  -6      632.02      660.47     23.34 o 
   0  -4  -6      315.74      335.46     17.45 o 
   1  -4  -6      308.30      301.54     17.49 o 
   2  -4  -6      187.77      187.67     14.51 o 
   3  -4  -6      102.81       92.68     10.77 o 
  -2  -3  -6      761.61      807.93     21.26 o 
  -1  -3  -6      538.25      579.35     19.66 o 
   0  -3  -6      434.91      438.07     18.41 o 
   1  -3  -6      743.64      752.11     26.17 o 
   2  -3  -6       94.74       91.41      9.63 o 
   3  -3  -6      168.77      170.49     14.11 o 
  -2  -2  -6      642.31      695.67     17.50 o 
  -1  -2  -6      734.84      685.95     19.27 o 
   0  -2  -6      964.54      979.38     25.61 o 
   1  -2  -6      304.92      290.10     15.41 o 
   2  -2  -6      320.86      331.32     18.00 o 
   3  -2  -6      229.46      236.22     16.41 o 
   4  -2  -6      182.06      188.19     15.80 o 
  -2  -1  -6     1163.21     1321.09     21.68 o 
  -1  -1  -6      905.16     1003.58     22.76 o 
   0  -1  -6      844.21      837.43     22.52 o 
   1  -1  -6      546.20      514.97     19.67 o 
   2  -1  -6      268.02      287.30     16.44 o 
   3  -1  -6      479.48      508.86     24.14 o 
   4  -1  -6      105.29      103.66     11.76 o 
  -2   0  -6     1075.28      856.92     13.15 o 
  -1   0  -6      708.18      765.31     19.06 o 
   0   0  -6      528.48      565.68     18.53 o 
   1   0  -6      327.53      310.11     14.88 o 
   2   0  -6      775.34      773.58     26.29 o 
   3   0  -6      331.29      324.52     19.14 o 
   4   0  -6      179.95      203.86     16.69 o 
  -5   1  -6      178.74      175.30     14.60 o 
  -1   1  -6      828.48      684.86     16.37 o 
   0   1  -6      426.69      456.82     16.72 o 
   1   1  -6      641.01      645.16     21.78 o 
   2   1  -6      802.16      781.47     14.31 o 
   3   1  -6      252.50      255.39     16.43 o 
   4   1  -6      158.42      173.58     15.00 o 
  -4   2  -6      129.74      145.20     13.35 o 
  -3   2  -6      452.06      424.31     20.88 o 
  -2   2  -6      614.16      593.02     22.83 o 
  -1   2  -6      406.04      420.58     18.00 o 
   0   2  -6      357.93      329.12     16.53 o 
   1   2  -6      812.39      827.97     16.84 o 
   2   2  -6      496.45      514.18     21.37 o 
   3   2  -6      197.65      165.36     13.22 o 
   4   2  -6      240.23      235.49     17.46 o 
  -4   3  -6      129.56      133.47     13.50 o 
  -3   3  -6      375.09      377.73     21.14 o 
  -2   3  -6       44.62       43.48      6.64 o 
  -1   3  -6     1025.29      967.53     30.15 o 
   0   3  -6      175.32      182.47     12.33 o 
   1   3  -6      613.67      657.61     22.23 o 
   2   3  -6      350.44      333.17     17.91 o 
   3   3  -6      245.29      211.70     15.22 o 
   4   3  -6      116.11      111.26     12.01 o 
  -3   4  -6       60.65       63.81      9.27 o 
  -2   4  -6      327.38      350.52     20.58 o 
  -1   4  -6      501.59      488.76     23.35 o 
   0   4  -6       67.24       78.07      8.78 o 
   1   4  -6      560.71      551.83     22.68 o 
  -2   5  -6      119.89      103.78     12.01 o 
  -1   5  -6      121.86      113.22     12.21 o 
   0   5  -6      123.58      131.20     12.61 o 
   1   5  -6      398.37      442.27     22.80 o 
  -1   6  -6      119.13      105.46     13.05 o 
   0   6  -6      110.80      126.54     13.80 o 
   1   6  -6      161.33      187.78     16.59 o 
  -3  -7  -5      213.26      228.69     18.09 o 
  -2  -7  -5       88.49       82.89     10.76 o 
  -1  -7  -5      224.29      230.01     18.00 o 
   0  -7  -5      124.36      131.39      9.59 o 
   1  -7  -5       74.23       74.09     10.46 o 
  -4  -6  -5      216.99      262.82     17.75 o 
  -3  -6  -5      136.20      134.26     12.66 o 
  -2  -6  -5      355.08      381.41     21.19 o 
  -1  -6  -5      326.44      304.69     19.04 o 
   0  -6  -5      122.59      141.83     12.71 o 
   1  -6  -5      190.57      173.79     14.81 o 
   2  -6  -5       48.40       52.84      8.77 o 
  -4  -5  -5      324.06      346.16     18.43 o 
  -3  -5  -5      477.92      528.79     22.84 o 
  -2  -5  -5      286.88      265.45     16.04 o 
  -1  -5  -5      513.33      528.56     22.98 o 
   0  -5  -5      175.72      173.59     12.92 o 
   1  -5  -5      280.84      301.49     17.98 o 
   2  -5  -5      291.28      282.79     18.42 o 
   3  -5  -5       97.63       99.72     11.71 o 
  -3  -4  -5      190.19      216.21     12.73 o 
  -2  -4  -5      907.54      927.46     27.09 o 
  -1  -4  -5      362.14      381.35     12.18 o 
   0  -4  -5      417.68      407.85     18.35 o 
   1  -4  -5      528.50      507.16     21.59 o 
   2  -4  -5      292.81      283.48     17.04 o 
   3  -4  -5       76.34       68.74      8.83 o 
  -5  -3  -5      271.58      311.97     18.11 o 
  -3  -3  -5      366.15      376.41      9.48 o 
  -2  -3  -5     1226.47     1293.52     18.99 o 
  -1  -3  -5      427.06      446.75     16.38 o 
   0  -3  -5      542.14      553.34     19.84 o 
   1  -3  -5      647.23      653.70     22.98 o 
   2  -3  -5      550.78      512.61     21.85 o 
   3  -3  -5       66.83       63.83      8.23 o 
   4  -3  -5      185.02      185.42     15.05 o 
  -5  -2  -5      285.74      336.80     19.56 o 
  -3  -2  -5      792.24      933.75     14.78 o 
  -2  -2  -5      973.34      995.90     18.79 o 
  -1  -2  -5      182.21      166.40      8.71 o 
   0  -2  -5     1803.87     2044.90     35.12 o 
   1  -2  -5      719.17      719.93     22.70 o 
   2  -2  -5      410.32      428.03     19.15 o 
   3  -2  -5      160.67      171.18     13.17 o 
   4  -2  -5      221.19      217.13     15.96 o 
  -5  -1  -5      274.26      300.40     19.26 o 
  -2  -1  -5      428.50      503.80     11.27 o 
  -1  -1  -5     1344.74     1458.34     23.80 o 
   0  -1  -5     1073.16     1029.52     22.65 o 
   1  -1  -5      693.86      783.69     22.41 o 
   2  -1  -5      532.20      553.75     21.32 o 
   3  -1  -5      339.24      366.64     19.40 o 
   4  -1  -5      264.05      253.55     17.42 o 
  -2   0  -5      413.43      357.33      7.21 o 
  -1   0  -5     1016.83     1165.15     20.67 o 
   0   0  -5     1823.74     1765.17     29.95 o 
   1   0  -5      655.06      618.94     19.37 o 
   2   0  -5      712.44      710.69     23.84 o 
   3   0  -5      251.24      276.55     16.58 o 
   4   0  -5      325.68      341.95     20.33 o 
   5   0  -5      113.92      119.74     12.75 o 
  -5   1  -5      208.77      190.91     14.76 o 
  -1   1  -5     2217.96     2052.30     26.18 o 
   0   1  -5     1105.09     1094.61     23.52 o 
   1   1  -5      373.32      375.18     15.26 o 
   2   1  -5      549.55      534.06     10.57 o 
   3   1  -5      584.91      593.99     23.62 o 
   4   1  -5      343.85      399.73     21.38 o 
   5   1  -5      106.38       93.33     11.16 o 
  -5   2  -5      129.58      131.43     13.10 o 
  -4   2  -5      181.56      192.07     14.61 o 
  -3   2  -5      218.43      194.44     13.33 o 
  -2   2  -5     1099.49      987.41     27.94 o 
  -1   2  -5      893.41      833.66     24.02 o 
   0   2  -5      274.21      244.87      8.26 o 
   1   2  -5      714.05      707.41     14.34 o 
   2   2  -5      619.80      615.07     12.83 o 
   3   2  -5      589.98      578.28     23.26 o 
   4   2  -5      174.83      174.31     14.11 o 
   5   2  -5      132.74      141.62     13.80 o 
  -4   3  -5       79.09       99.20     11.16 o 
  -3   3  -5      462.17      436.46     21.89 o 
  -2   3  -5      460.37      434.13     20.11 o 
  -1   3  -5      548.06      525.56     21.07 o 
   0   3  -5      407.47      435.00     18.21 o 
   1   3  -5      477.41      517.15     18.48 o 
   2   3  -5      662.67      706.14     33.94 o 
   3   3  -5      371.44      338.02     18.16 o 
   4   3  -5      105.53      107.39     11.07 o 
  -4   4  -5      181.97      169.25     15.55 o 
  -3   4  -5       55.69       51.12      7.93 o 
  -2   4  -5      775.26      741.43     28.80 o 
  -1   4  -5       50.60       49.29      6.94 o 
   0   4  -5      366.82      392.98     19.12 o 
   1   4  -5      807.14      764.34     25.94 o 
   2   4  -5      391.96      421.28     18.37 o 
  -3   5  -5      217.50      231.14     18.44 o 
  -2   5  -5      159.01      172.21     15.20 o 
  -1   5  -5      111.98      112.82     11.66 o 
   0   5  -5      682.78      703.95     28.75 o 
   1   5  -5      281.74      311.44     18.67 o 
  -2   6  -5       81.04       87.24     11.80 o 
  -1   6  -5       89.30       89.84     11.61 o 
   0   6  -5      236.45      248.83     18.95 o 
   1   6  -5      180.03      209.38     17.04 o 
   0   7  -5      132.52      185.19     17.97 o 
  -2  -8  -4      123.39      121.99     14.19 o 
  -1  -8  -4       71.51       81.52     11.60 o 
  -4  -7  -4      195.48      208.29     16.99 o 
  -3  -7  -4      186.09      207.69     16.89 o 
  -2  -7  -4      311.78      317.48     21.02 o 
  -1  -7  -4       78.77       78.27     10.32 o 
   0  -7  -4      174.01      182.93     16.05 o 
   1  -7  -4      128.71      117.14     13.01 o 
  -4  -6  -4      281.94      299.22     18.56 o 
  -3  -6  -4      376.47      398.89     21.65 o 
  -2  -6  -4      191.55      197.17     15.06 o 
  -1  -6  -4      159.06      164.37     13.66 o 
   0  -6  -4      339.74      338.22     19.99 o 
   1  -6  -4      274.81      295.89     18.82 o 
   2  -6  -4       70.59       78.90     10.46 o 
  -4  -5  -4      260.12      272.23     16.12 o 
  -3  -5  -4      360.80      413.04     19.91 o 
  -2  -5  -4      343.05      348.74     18.11 o 
  -1  -5  -4      378.77      370.93     18.63 o 
   0  -5  -4      892.85      848.53     28.98 o 
   1  -5  -4      241.10      259.43     16.08 o 
   2  -5  -4       86.59       75.81      9.38 o 
   3  -5  -4      116.75       97.52     11.46 o 
  -5  -4  -4      316.52      328.59     17.73 o 
  -4  -4  -4      350.51      392.36     11.73 o 
  -3  -4  -4      534.24      543.05     12.00 o 
  -2  -4  -4      624.66      643.35     22.17 o 
  -1  -4  -4      697.07      692.25     22.84 o 
   0  -4  -4      851.62      826.40     31.21 o 
   1  -4  -4      275.06      258.20     14.80 o 
   2  -4  -4      188.13      174.18     12.88 o 
   3  -4  -4      197.44      162.40     13.32 o 
   4  -4  -4      242.35      208.15     16.41 o 
  -5  -3  -4      557.10      594.59     24.91 o 
  -4  -3  -4      239.36      245.83     13.49 o 
  -3  -3  -4      790.80      817.43     14.66 o 
  -2  -3  -4      608.94      583.15     18.18 o 
  -1  -3  -4     1288.59     1261.28     27.70 o 
   0  -3  -4      973.72      988.97     24.85 o 
   1  -3  -4      501.02      498.21     19.12 o 
   2  -3  -4      215.71      183.82     12.29 o 
   3  -3  -4      665.35      600.90     23.93 o 
   4  -3  -4      137.81      124.17     11.82 o 
  -6  -2  -4      184.96      187.63     16.54 o 
  -5  -2  -4      426.23      458.84     22.61 o 
  -4  -2  -4      161.69      196.86     12.67 o 
  -3  -2  -4     1436.11     1451.59     12.67 o 
  -2  -2  -4      824.49      823.88     11.96 o 
  -1  -2  -4     1292.41     1293.06     23.09 o 
   0  -2  -4      929.60     1001.01     22.62 o 
   1  -2  -4      742.52      808.56     22.48 o 
   2  -2  -4      481.72      456.06     18.50 o 
   3  -2  -4      761.51      735.84     25.81 o 
   4  -2  -4      119.31      103.30     10.42 o 
   5  -2  -4       68.14       59.45      8.58 o 
  -6  -1  -4      226.30      280.01     20.68 o 
  -5  -1  -4      243.41      252.68     17.26 o 
  -4  -1  -4      415.30      439.46     19.89 o 
  -3  -1  -4      751.62      765.03     22.56 o 
  -2  -1  -4      692.38      699.37     10.62 o 
  -1  -1  -4     2512.70     2507.17     27.33 o 
   0  -1  -4      471.03      394.14     12.55 o 
   1  -1  -4     1575.45     1618.88     30.39 o 
   2  -1  -4      611.79      650.72     21.75 o 
   3  -1  -4      764.43      771.55     26.09 o 
   4  -1  -4      107.91      119.52     11.07 o 
   5  -1  -4      140.58      137.97     12.96 o 
  -5   0  -4      148.78      159.07     14.10 o 
  -4   0  -4      240.29      225.80     14.88 o 
  -1   0  -4      776.58      837.27     14.62 o 
   0   0  -4      968.32     1004.20     19.56 o 
   1   0  -4     1064.16     1096.72     23.45 o 
   2   0  -4     1250.39     1264.47     29.62 o 
   3   0  -4      469.20      513.20     21.08 o 
   4   0  -4      259.98      292.16     17.67 o 
   5   0  -4      158.33      145.11     13.36 o 
  -5   1  -4      153.32      153.24     10.18 o 
  -4   1  -4      407.81      401.17     18.88 o 
   0   1  -4      563.80      591.73     15.36 o 
   1   1  -4     3254.58     3347.22     43.08 o 
   2   1  -4      353.05      344.58     16.03 o 
   3   1  -4      670.90      677.93     23.79 o 
   4   1  -4      258.15      243.62     15.68 o 
   5   1  -4      154.90      143.47     13.06 o 
  -5   2  -4      124.82      131.13     12.66 o 
  -4   2  -4      320.12      309.50     17.94 o 
  -3   2  -4      508.93      479.65     20.03 o 
  -2   2  -4      700.56      680.25     21.78 o 
  -1   2  -4      441.76      395.26     15.20 o 
   0   2  -4     1868.43     1885.46     32.00 o 
   1   2  -4      940.45      933.43     19.70 o 
   2   2  -4      965.15      924.96     14.43 o 
   3   2  -4      379.69      392.16     17.83 o 
   4   2  -4      325.63      295.55     17.19 o 
   5   2  -4      212.77      210.31     15.96 o 
  -4   3  -4      329.98      342.02     20.13 o 
  -3   3  -4      381.30      404.23     20.01 o 
  -2   3  -4      422.41      426.20     19.00 o 
  -1   3  -4      229.13      242.54     13.60 o 
   0   3  -4     1333.96     1414.92     31.34 o 
   1   3  -4     1059.70     1048.50     25.45 o 
   2   3  -4      354.47      359.12     14.51 o 
   3   3  -4      407.06      410.05     18.78 o 
   4   3  -4      516.21      471.93     22.00 o 
   5   3  -4      154.02      146.84     13.41 o 
  -4   4  -4      163.24      167.87     15.15 o 
  -3   4  -4       73.47       63.98      8.63 o 
  -2   4  -4      340.28      388.64     20.10 o 
  -1   4  -4      643.87      658.12     25.02 o 
   0   4  -4      874.45      879.20     27.70 o 
   1   4  -4      319.09      324.09     16.32 o 
  -3   5  -4      240.99      271.09     19.59 o 
  -2   5  -4      197.43      196.51     15.91 o 
  -1   5  -4      246.47      262.90     17.52 o 
   0   5  -4      349.58      357.59     19.90 o 
   1   5  -4      357.11      386.73     20.26 o 
  -2   6  -4       38.68       42.23      7.98 o 
  -1   6  -4      291.61      335.91     22.16 o 
   0   6  -4      198.48      200.09     16.55 o 
   1   6  -4      281.28      320.63     20.81 o 
  -1   7  -4       73.60       74.19     11.51 o 
   0   7  -4      132.20      155.87     16.18 o 
  -3  -8  -3       58.98       64.40     10.01 o 
  -2  -8  -3      122.63      127.50     14.29 o 
  -1  -8  -3       78.45       91.31     12.25 o 
   0  -8  -3      130.46      146.33     15.64 o 
  -4  -7  -3      156.71      167.89     15.10 o 
  -3  -7  -3      171.96      165.43     14.85 o 
  -2  -7  -3      175.55      190.75     16.05 o 
  -1  -7  -3      218.40      255.25     18.70 o 
   0  -7  -3      189.72      193.58     16.50 o 
   1  -7  -3       70.30       84.60     11.41 o 
   2  -7  -3       81.65       88.28     12.20 o 
  -4  -6  -3      271.97      284.02     18.16 o 
  -3  -6  -3      255.69      266.13     17.27 o 
  -2  -6  -3      292.88      313.03     18.78 o 
  -1  -6  -3      539.07      570.46     25.49 o 
   0  -6  -3      208.03      217.11     15.77 o 
   1  -6  -3      205.51      176.37     15.02 o 
   2  -6  -3      133.31      140.50     14.00 o 
   3  -6  -3       80.78       86.50     12.10 o 
  -4  -5  -3      258.95      274.99     16.38 o 
  -3  -5  -3      539.50      533.63     22.34 o 
  -2  -5  -3      734.50      733.28     25.83 o 
  -1  -5  -3      462.69      470.36     20.88 o 
   0  -5  -3      368.72      356.51     18.28 o 
   1  -5  -3      230.03      209.63     10.17 o 
   2  -5  -3      393.30      380.75     20.81 o 
   3  -5  -3      134.13      133.75     13.26 o 
  -5  -4  -3      172.42      174.34     13.12 o 
  -4  -4  -3      655.10      658.00     15.60 o 
  -3  -4  -3      486.73      493.99     11.52 o 
  -2  -4  -3      636.57      610.06     12.39 o 
  -1  -4  -3      754.48      810.11     24.27 o 
   0  -4  -3      377.33      380.70     16.76 o 
   1  -4  -3     1261.20     1122.90     29.77 o 
   2  -4  -3      428.87      403.08     19.05 o 
   3  -4  -3       63.82       64.47      8.13 o 
   4  -4  -3      148.19      146.08     13.26 o 
  -6  -3  -3      177.92      188.36     16.09 o 
  -5  -3  -3      342.97      354.37     19.24 o 
  -4  -3  -3      438.25      458.36     12.38 o 
  -3  -3  -3     1052.30     1068.53     20.61 o 
  -2  -3  -3      699.05      714.16     11.00 o 
  -1  -3  -3      933.05      950.68     22.97 o 
   0  -3  -3     1899.91     1815.06     33.16 o 
   1  -3  -3      727.81      728.61     21.59 o 
   2  -3  -3      214.26      188.76     11.75 o 
   3  -3  -3      501.32      437.63     19.37 o 
   4  -3  -3      124.75      100.08     10.13 o 
  -6  -2  -3      316.42      308.91     21.11 o 
  -5  -2  -3      149.60      157.40     13.06 o 
  -4  -2  -3     1088.97     1167.36     17.66 o 
  -3  -2  -3      399.17      394.53      9.24 o 
  -2  -2  -3      957.88      918.33     12.67 o 
  -1  -2  -3     1756.85     1721.60     26.51 o 
   0  -2  -3     1719.62     1792.43     28.18 o 
   1  -2  -3      785.46      813.10     20.90 o 
   2  -2  -3      910.63      870.26     24.06 o 
   3  -2  -3      379.78      346.98     16.28 o 
   4  -2  -3      292.07      278.81     16.09 o 
   5  -2  -3      135.62      131.80     12.11 o 
  -6  -1  -3      156.53      145.79     14.90 o 
  -5  -1  -3      159.65      174.32     14.16 o 
  -4  -1  -3      909.56      993.24     29.61 o 
  -3  -1  -3      605.83      578.67      8.33 o 
  -2  -1  -3      929.44      902.64      7.26 o 
  -1  -1  -3     2617.58     2424.84     23.50 o 
   0  -1  -3     3297.39     3211.02     34.13 o 
   1  -1  -3       52.16       49.14      4.62 o 
   2  -1  -3     1376.92     1567.66     20.45 o 
   3  -1  -3      641.48      618.83     21.93 o 
   4  -1  -3      382.41      410.28     19.31 o 
   5  -1  -3      155.20      147.65     12.66 o 
  -6   0  -3       97.33      104.18     12.75 o 
  -5   0  -3      292.59      298.00     15.01 o 
  -4   0  -3      747.06      777.07     26.98 o 
  -3   0  -3      315.81      312.77     14.69 o 
  -1   0  -3     1851.71     1912.35     17.37 o 
   0   0  -3     1547.04     1544.32     21.06 o 
   1   0  -3      685.37      694.74     16.71 o 
   2   0  -3     2059.88     2038.36     28.15 o 
   3   0  -3      640.48      665.95     22.34 o 
   4   0  -3      358.52      356.24     18.16 o 
   5   0  -3      124.59      138.99     12.21 o 
  -5   1  -3      236.39      249.33     14.13 o 
  -4   1  -3      254.78      257.27     10.70 o 
  -3   1  -3      798.23      929.97     27.08 o 
   0   1  -3     1358.95     1448.15     21.54 o 
   1   1  -3     1100.65     1099.64     12.79 o 
   2   1  -3     1411.62     1416.14     27.98 o 
   3   1  -3      556.11      566.38     19.94 o 
   4   1  -3      375.90      385.69     18.47 o 
   5   1  -3      260.33      253.71     16.32 o 
  -5   2  -3      122.69      124.54      8.74 o 
  -4   2  -3      268.35      270.97     11.68 o 
  -3   2  -3      490.71      479.27     19.04 o 
  -2   2  -3     1079.96     1028.84     13.90 o 
  -1   2  -3     1132.04     1111.00     24.42 o 
   0   2  -3     1334.04     1340.30     24.84 o 
   1   2  -3      704.05      663.88     11.87 o 
   2   2  -3     1407.25     1408.09     28.98 o 
   3   2  -3      709.51      682.59     22.07 o 
   4   2  -3      295.56      301.91     16.14 o 
   5   2  -3      232.83      243.24     16.06 o 
  -5   3  -3       68.28       75.22      9.72 o 
  -4   3  -3      132.54      138.03     12.21 o 
  -3   3  -3      666.60      684.12     25.21 o 
  -2   3  -3      427.94      441.68     18.77 o 
  -1   3  -3      954.82     1024.70     27.06 o 
   0   3  -3      444.58      437.75     16.32 o 
   1   3  -3     1542.21     1555.79     29.82 o 
   3   3  -3      352.72      323.94     15.98 o 
   4   3  -3      363.41      369.48     18.41 o 
   5   3  -3      251.79      249.67     16.71 o 
  -4   4  -3      211.12      217.82     16.80 o 
  -3   4  -3      503.15      569.47     25.25 o 
  -2   4  -3      134.49      155.83     12.57 o 
  -1   4  -3      418.28      478.33     20.81 o 
   0   4  -3      590.39      604.59     22.22 o 
   1   4  -3      984.08     1068.55     28.93 o 
  -3   5  -3      208.36      245.33     18.29 o 
  -2   5  -3       49.39       46.06      7.54 o 
  -1   5  -3      439.95      508.19     23.99 o 
   0   5  -3      629.20      684.22     26.91 o 
   1   5  -3      475.60      505.12     22.67 o 
  -3   6  -3       71.31       71.75     10.86 o 
  -2   6  -3       53.75       71.79     10.46 o 
  -1   6  -3      372.04      482.74     26.08 o 
   0   6  -3      297.77      316.02     20.42 o 
  -1   7  -3      140.61      171.43     17.13 o 
  -3  -8  -2      153.89      165.79     15.79 o 
  -2  -8  -2      101.06      117.19     13.25 o 
  -1  -8  -2      156.13      184.19     17.13 o 
   0  -8  -2       39.10       41.83      8.28 o 
  -4  -7  -2      155.54      156.97     14.60 o 
  -3  -7  -2      278.03      288.13     19.51 o 
  -2  -7  -2       92.19       97.15     11.21 o 
  -1  -7  -2      344.94      361.09     22.13 o 
   0  -7  -2      124.65      139.25     13.95 o 
   1  -7  -2      175.32      188.00     16.89 o 
   2  -7  -2       58.46       69.76     10.86 o 
  -5  -6  -2      153.82      164.61     14.45 o 
  -4  -6  -2      292.31      307.83     19.02 o 
  -3  -6  -2      420.15      420.02     21.77 o 
  -2  -6  -2      354.52      378.47     20.41 o 
  -1  -6  -2      375.58      374.76     20.47 o 
   0  -6  -2      356.19      357.09     20.51 o 
   1  -6  -2      213.31      214.12     16.26 o 
   2  -6  -2      112.78      105.72     12.16 o 
   3  -6  -2      102.14      110.74     13.45 o 
  -5  -5  -2      280.88      289.85     17.67 o 
  -4  -5  -2      522.79      526.78     15.13 o 
  -3  -5  -2      213.97      212.45      8.10 o 
  -2  -5  -2      403.65      403.78     17.42 o 
  -1  -5  -2      890.00      875.76     27.93 o 
   0  -5  -2      694.22      686.73     25.23 o 
   1  -5  -2      388.43      364.65     19.28 o 
   2  -5  -2      144.18      162.78     13.31 o 
   3  -5  -2      238.63      204.34     16.27 o 
   4  -5  -2       65.92       58.31      9.02 o 
  -5  -4  -2      325.78      308.78     17.89 o 
  -4  -4  -2      243.36      257.43     10.00 o 
  -3  -4  -2      601.63      612.78     13.65 o 
  -2  -4  -2     1081.36     1140.36     14.69 o 
  -1  -4  -2     1869.13     1941.33     37.33 o 
   0  -4  -2      892.03      824.15     24.79 o 
   1  -4  -2      175.64      156.20     11.05 o 
   2  -4  -2      549.08      583.10     22.47 o 
   3  -4  -2      381.27      404.34     19.96 o 
   4  -4  -2      111.48      108.43     10.97 o 
  -6  -3  -2      163.37      170.34     15.45 o 
  -5  -3  -2      373.45      384.22     20.35 o 
  -4  -3  -2      374.94      362.42     11.41 o 
  -3  -3  -2      614.71      611.01     13.03 o 
  -2  -3  -2     1818.61     1804.83     18.58 o 
  -1  -3  -2      983.52      908.98     21.75 o 
   0  -3  -2      765.06      739.79     20.11 o 
   1  -3  -2      668.30      626.86     29.97 o 
   2  -3  -2      704.59      659.35     21.23 o 
   3  -3  -2      797.84      727.32     23.88 o 
   4  -3  -2       61.00       54.15      7.04 o 
  -6  -2  -2      236.47      233.40     18.25 o 
  -5  -2  -2      208.10      201.09     14.92 o 
  -4  -2  -2      451.98      469.98     16.71 o 
  -3  -2  -2     1192.44     1224.90     28.15 o 
  -2  -2  -2     2040.22     1976.79     18.88 o 
  -1  -2  -2     2013.15     1945.51     26.87 o 
   0  -2  -2     1066.76      964.57     19.58 o 
   1  -2  -2      207.92      191.41      9.14 o 
   2  -2  -2     3874.43     3558.33     46.38 o 
   3  -2  -2      141.86      131.85      9.29 o 
   4  -2  -2      183.64      184.57     12.23 o 
   5  -2  -2      182.16      178.31     13.36 o 
  -6  -1  -2      106.68      115.71     12.95 o 
  -5  -1  -2      424.56      496.69     23.87 o 
  -4  -1  -2      506.25      525.00     11.24 o 
  -3  -1  -2     1346.86     1347.07     11.34 o 
  -2  -1  -2     1564.66     1517.67      9.78 o 
  -1  -1  -2      620.91      648.21     11.19 o 
   0  -1  -2      779.89      857.51     14.78 o 
   1  -1  -2     6644.90     6335.97     54.17 o 
   2  -1  -2     1098.42     1164.30     14.07 o 
   3  -1  -2      293.06      285.11     13.52 o 
   4  -1  -2      324.54      358.62     16.85 o 
   5  -1  -2      210.38      226.20     14.81 o 
  -6   0  -2      102.27      102.00     12.40 o 
  -5   0  -2      350.33      359.67     13.01 o 
  -4   0  -2      386.16      377.90     18.39 o 
  -3   0  -2     1108.44     1067.11      8.21 o 
  -2   0  -2     1263.17     1319.25     24.48 o 
   0   0  -2     3008.57     2773.46     23.93 o 
   1   0  -2     2681.56     2443.17     28.81 o 
   2   0  -2     1045.81      999.19     21.64 o 
   3   0  -2      353.92      379.44     15.30 o 
   4   0  -2      604.90      623.17     22.28 o 
   5   0  -2      298.33      297.98     16.88 o 
  -5   1  -2      201.82      219.67     10.64 o 
  -4   1  -2      456.73      476.96     13.99 o 
  -3   1  -2     1324.41     1288.77     13.10 o 
  -2   1  -2      721.51      662.52      8.99 o 
   0   1  -2     1289.07     1444.14     13.47 o 
   1   1  -2     4667.83     4560.60     30.94 o 
   2   1  -2      378.28      371.83     12.85 o 
   3   1  -2     1033.22      994.01     24.33 o 
   4   1  -2      689.72      689.27     22.67 o 
   5   1  -2      274.87      290.90     16.33 o 
  -5   2  -2      175.20      177.94     10.08 o 
  -4   2  -2      563.72      589.13     16.66 o 
  -3   2  -2      371.75      368.74     11.78 o 
  -2   2  -2      761.09      758.77     21.03 o 
  -1   2  -2      831.19      870.48     20.61 o 
   0   2  -2     4620.98     4524.95     46.20 o 
   1   2  -2      749.67      731.88     15.53 o 
   2   2  -2      776.37      750.45     19.41 o 
   3   2  -2      868.56      863.27     23.05 o 
   4   2  -2      562.40      542.73     20.45 o 
   5   2  -2      234.48      236.57     14.87 o 
  -5   3  -2      177.00      199.17     11.43 o 
  -4   3  -2      305.90      311.70     16.07 o 
  -3   3  -2      202.24      203.54      9.43 o 
  -2   3  -2      588.29      623.27     21.58 o 
  -1   3  -2     1522.63     1605.06     32.66 o 
   0   3  -2      614.24      536.18     17.55 o 
   1   3  -2     1294.08     1325.64     26.91 o 
  -4   4  -2      122.99      127.22     12.56 o 
  -3   4  -2       93.93      106.64     10.67 o 
  -2   4  -2      687.22      771.26     27.26 o 
  -1   4  -2      533.97      542.79     21.54 o 
   0   4  -2     1569.09     1607.31     35.89 o 
   1   4  -2      375.64      421.67     17.92 o 
  -4   5  -2       77.67       89.17     11.56 o 
  -3   5  -2       61.12       75.67     10.07 o 
  -2   5  -2      577.68      637.18     27.90 o 
  -1   5  -2      515.73      531.57     24.39 o 
   0   5  -2      241.61      249.44     15.89 o 
  -3   6  -2       72.71       73.89     11.01 o 
  -2   6  -2      233.47      259.47     19.70 o 
  -1   6  -2      146.71      168.98     15.25 o 
  -3  -8  -1       60.32       69.86     10.41 o 
  -2  -8  -1      159.08      156.24     15.44 o 
  -1  -8  -1      133.40      135.37     14.35 o 
   0  -8  -1       56.97       68.47     10.66 o 
  -4  -7  -1      152.92      153.44     14.65 o 
  -3  -7  -1      114.49      114.70     12.31 o 
  -2  -7  -1      456.67      519.32     26.02 o 
  -1  -7  -1       66.50       61.20      9.03 o 
   0  -7  -1      377.23      417.28     24.19 o 
   1  -7  -1       50.11       55.23      9.17 o 
   2  -7  -1      100.38      111.98     13.74 o 
  -5  -6  -1      157.88      160.64     14.60 o 
  -4  -6  -1      276.23      251.85     17.27 o 
  -3  -6  -1      103.95       98.97     10.52 o 
  -2  -6  -1      737.05      755.83     29.06 o 
  -1  -6  -1      261.68      242.01     16.34 o 
   0  -6  -1      266.30      275.78     17.83 o 
   1  -6  -1      315.77      350.87     20.93 o 
   2  -6  -1      199.02      221.81     17.85 o 
   3  -6  -1       35.54       33.26      7.14 o 
  -5  -5  -1      271.13      278.61     12.44 o 
  -4  -5  -1      219.71      216.90      9.99 o 
  -3  -5  -1      555.61      569.89     23.11 o 
  -2  -5  -1      958.52      954.57     29.73 o 
  -1  -5  -1      331.78      354.99     17.78 o 
   0  -5  -1      696.63      697.25     25.34 o 
   1  -5  -1      329.33      351.11     18.81 o 
   2  -5  -1      314.78      341.56     19.74 o 
   3  -5  -1      162.36      160.06     14.26 o 
   4  -5  -1      106.47       91.79     10.82 o 
  -5  -4  -1      308.71      307.89     12.67 o 
  -4  -4  -1      397.78      414.52     13.33 o 
  -3  -4  -1      881.95      925.61     27.06 o 
  -2  -4  -1      776.44      831.83     24.64 o 
  -1  -4  -1      547.17      551.16     19.74 o 
   0  -4  -1      747.11      681.44     21.78 o 
   1  -4  -1      980.10      942.61     27.05 o 
   2  -4  -1      570.78      546.55     21.58 o 
   3  -4  -1      141.41      132.97     11.18 o 
   4  -4  -1      185.74      164.38     13.12 o 
  -6  -3  -1      133.84      123.80     13.06 o 
  -5  -3  -1      325.53      347.11     12.76 o 
  -4  -3  -1      613.06      621.99     15.47 o 
  -3  -3  -1      984.43     1000.84     24.75 o 
  -2  -3  -1     1082.02     1200.92     26.36 o 
  -1  -3  -1     1249.43     1228.42     25.65 o 
   0  -3  -1     2095.26     1986.47     32.63 o 
   1  -3  -1     1372.35     1171.01     26.25 o 
   2  -3  -1      334.69      341.23     14.49 o 
   3  -3  -1      268.98      248.94     13.45 o 
   4  -3  -1      386.77      339.10     16.76 o 
  -6  -2  -1      192.27      177.04     15.70 o 
  -5  -2  -1      363.19      339.63     19.40 o 
  -4  -2  -1      709.22      718.64     15.72 o 
  -3  -2  -1      823.55      833.28     14.81 o 
  -2  -2  -1      658.14      651.25     15.90 o 
  -1  -2  -1     4385.28     4458.13     42.95 o 
   0  -2  -1     1032.15      950.11     13.04 o 
   1  -2  -1     1099.23     1029.89     20.02 o 
   2  -2  -1     1102.35     1020.71     22.04 o 
   3  -2  -1      479.33      419.72     15.64 o 
   4  -2  -1      440.53      394.81     16.89 o 
  -6  -1  -1       98.65       99.17     11.86 o 
  -5  -1  -1      450.92      425.67     22.18 o 
  -4  -1  -1      392.11      400.44     10.93 o 
  -3  -1  -1      574.19      575.08     11.19 o 
  -2  -1  -1     3310.49     3407.66     17.60 o 
  -1  -1  -1     4202.19     4276.09     21.15 o 
   0  -1  -1      188.19      151.91      5.35 o 
   1  -1  -1     6644.48     6623.98     33.02 o 
   2  -1  -1      188.29      187.73      6.61 o 
   3  -1  -1     1134.01     1256.96     26.08 o 
   4  -1  -1      519.51      525.78     18.98 o 
   5  -1  -1      154.91      143.79     11.03 o 
  -6   0  -1      180.03      191.00     16.64 o 
  -5   0  -1      250.49      253.65     17.37 o 
  -4   0  -1      469.37      455.92     12.16 o 
  -2   0  -1     2043.10     2050.68     18.23 o 
   1   0  -1     3225.37     3436.44     29.20 o 
   2   0  -1     1471.91     1526.62     23.56 o 
   3   0  -1     1597.23     1618.68     29.14 o 
   4   0  -1      300.12      309.29     14.36 o 
   5   0  -1      228.27      234.52     13.68 o 
  -5   1  -1      214.55      216.55     16.56 o 
  -4   1  -1      328.17      344.42     11.45 o 
  -3   1  -1      859.16      851.74     20.48 o 
  -2   1  -1     2180.36     2145.34     17.31 o 
  -1   1  -1     1079.63     1088.33     11.92 o 
   0   1  -1     2031.50     2032.95     20.98 o 
   1   1  -1     3991.92     4213.20     35.38 o 
   2   1  -1     1738.58     1716.31     24.95 o 
   3   1  -1      774.91      755.06     18.99 o 
   4   1  -1      292.81      301.44     13.66 o 
   5   1  -1      449.40      428.53     18.38 o 
  -5   2  -1      121.39      137.00     13.50 o 
  -4   2  -1      422.88      439.61     13.92 o 
  -3   2  -1      737.54      705.50     38.61 o 
  -2   2  -1      952.90      998.78     23.07 o 
  -1   2  -1      854.20      881.09     19.62 o 
   0   2  -1     2182.95     2155.79     28.71 o 
   1   2  -1     2078.07     2217.69     20.34 o 
   2   2  -1     1287.41     1289.74     17.10 o 
   3   2  -1      590.33      562.99     17.27 o 
   4   2  -1      677.79      677.58     21.37 o 
   5   2  -1      423.45      433.05     18.87 o 
  -5   3  -1      143.68      148.65     14.55 o 
  -4   3  -1      151.76      148.97      8.72 o 
  -3   3  -1      631.47      667.29     16.73 o 
  -2   3  -1      350.59      365.09     11.02 o 
  -1   3  -1     1758.51     1845.87     34.51 o 
   0   3  -1     1963.23     1991.22     14.65 o 
   1   3  -1      962.60      927.36     11.54 o 
   2   3  -1     1287.01     1285.46     22.87 o 
   3   3  -1      485.53      523.30     18.81 o 
  -4   4  -1      192.22      204.42     11.10 o 
  -3   4  -1      310.04      336.63     12.94 o 
  -2   4  -1      512.13      541.70     22.40 o 
  -1   4  -1      446.15      515.82     20.70 o 
   0   4  -1      906.54      928.83     18.53 o 
   1   4  -1     1032.64     1008.18     10.92 o 
   2   4  -1      594.15      617.08     15.15 o 
   3   4  -1      482.09      491.89     17.88 o 
  -4   5  -1      108.76      135.11     14.24 o 
  -3   5  -1      210.03      233.63     17.65 o 
  -2   5  -1       65.65       76.58      9.52 o 
  -1   5  -1      653.91      752.34     28.45 o 
   2   5  -1      969.53     1023.73     18.12 o 
   3   5  -1      261.85      276.95     12.95 o 
  -3  -8   0      129.25      138.43     14.59 o 
  -2  -8   0      144.66      140.36     14.70 o 
  -1  -8   0       79.98       85.36     11.41 o 
   0  -8   0      162.45      154.30     15.84 o 
  -4  -7   0      117.20      139.25     14.04 o 
  -3  -7   0      246.90      283.64     19.35 o 
  -2  -7   0      157.13      152.89     14.01 o 
  -1  -7   0      189.18      201.11     16.20 o 
   0  -7   0      405.84      386.21     22.80 o 
   1  -7   0       54.18       64.06      9.72 o 
   2  -7   0       74.49       88.37     11.85 o 
  -5  -6   0      152.73      152.88     14.80 o 
  -4  -6   0      154.70      161.91     14.35 o 
  -3  -6   0      532.88      528.18     24.67 o 
  -2  -6   0      209.85      214.75     15.27 o 
  -1  -6   0      800.65      840.60     30.67 o 
   0  -6   0      215.35      235.49     16.17 o 
   1  -6   0      105.85      114.26     11.96 o 
   2  -6   0      258.84      250.02     18.51 o 
   3  -6   0      111.93      109.57     12.65 o 
  -5  -5   0      256.01      243.36     12.86 o 
  -4  -5   0      244.28      257.42     16.82 o 
  -3  -5   0      833.75      826.74     28.68 o 
  -2  -5   0      263.28      273.27     15.80 o 
  -1  -5   0      900.76      900.19     28.91 o 
   0  -5   0      367.14      385.34     18.64 o 
   1  -5   0      499.58      515.83     22.89 o 
   2  -5   0      300.05      330.91     19.14 o 
   3  -5   0      279.30      293.22     18.92 o 
  -5  -4   0      218.21      228.93     11.32 o 
  -4  -4   0      379.15      385.25     18.87 o 
  -3  -4   0      626.91      629.19     22.37 o 
  -2  -4   0      977.09      966.31     27.06 o 
  -1  -4   0     1486.41     1602.17     34.41 o 
   0  -4   0      882.88      874.97     25.12 o 
   1  -4   0      413.73      403.24     17.68 o 
   2  -4   0      800.90      752.25     25.38 o 
   3  -4   0      265.18      246.64     15.04 o 
   4  -4   0      104.32       93.04      9.33 o 
  -6  -3   0      256.43      263.15     19.35 o 
  -5  -3   0      123.79      135.78      8.31 o 
  -4  -3   0      538.31      554.33     21.00 o 
  -3  -3   0     1198.23     1208.37     28.20 o 
  -2  -3   0     1485.87     1441.67     28.71 o 
  -1  -3   0     1294.68     1424.40     28.45 o 
   0  -3   0      343.80      337.03     13.26 o 
   1  -3   0     2304.31     2292.49     36.74 o 
   2  -3   0      826.84      781.20     21.48 o 
   3  -3   0      367.93      339.65     15.03 o 
   4  -3   0      143.07      124.41      9.59 o 
  -6  -2   0      161.34      137.46     13.86 o 
  -5  -2   0      209.95      201.45      9.63 o 
  -4  -2   0      624.41      631.05     15.50 o 
  -3  -2   0     1764.11     1821.98     31.57 o 
  -2  -2   0     1984.29     2077.32     30.20 o 
  -1  -2   0      290.21      295.58      5.97 o 
   0  -2   0     4343.60     3934.03     40.07 o 
   1  -2   0     1536.92     1514.02     23.70 o 
   2  -2   0      890.85      837.39     18.66 o 
   3  -2   0      497.50      478.68     15.40 o 
   4  -2   0      245.48      230.48     11.90 o 
  -6  -1   0      125.72      102.34     11.81 o 
  -5  -1   0      208.72      193.04     14.62 o 
  -4  -1   0      972.72      889.45     28.15 o 
  -3  -1   0     1191.11     1116.94     27.49 o 
  -1  -1   0      265.29      241.92      4.91 o 
   1  -1   0     6021.53     6008.04     39.06 o 
   2  -1   0      541.34      529.41     12.74 o 
   3  -1   0      537.09      507.71     14.73 o 
   4  -1   0      581.41      575.18     18.01 o 
  -6   0   0      169.84      155.21     14.75 o 
  -5   0   0      301.45      263.10     17.43 o 
  -4   0   0      620.06      649.02     13.61 o 
  -3   0   0     1132.21     1133.11     18.68 o 
  -1   0   0      133.09      139.60      3.96 o 
   1   0   0       68.89       77.76      2.47 o 
   2   0   0      907.93      905.17     12.37 o 
   3   0   0     1070.20     1101.71     19.57 o 
   4   0   0      636.18      670.91     18.99 o 
  -5   1   0      223.04      264.17     18.10 o 
  -4   1   0      598.54      621.48     16.21 o 
  -3   1   0      531.15      532.36     15.13 o 
  -2   1   0      553.31      557.88     13.46 o 
  -1   1   0     5901.41     6008.45     28.86 o 
   0   1   0     2763.78     2982.69     27.00 o 
   1   1   0      248.32      258.43      7.47 o 
   2   1   0     1424.21     1481.65     16.19 o 
   3   1   0     1197.28     1231.80     55.99 o 
   4   1   0      966.08      952.09     18.31 o 
  -5   2   0      240.76      277.64     19.55 o 
  -4   2   0      262.76      268.12     10.80 o 
  -3   2   0      493.67      502.55     12.94 o 
  -2   2   0      874.73      924.89     41.21 o 
  -1   2   0     1549.84     1608.79     18.71 o 
   1   2   0      314.16      333.48      8.51 o 
   2   2   0     2075.11     2077.70     31.79 o 
   3   2   0     1633.33     1571.26     34.36 o 
   4   2   0      664.44      651.03     25.79 o 
  -5   3   0      145.23      146.96     14.70 o 
  -4   3   0      150.44      167.02     10.08 o 
  -3   3   0      356.80      402.53     12.82 o 
  -2   3   0      826.29      909.99     42.55 o 
  -1   3   0     2229.89     2367.58     39.37 o 
   1   3   0     1380.03     1468.92     18.99 o 
   2   3   0     1382.76     1382.26     25.41 o 
   3   3   0     1222.66     1244.13     29.91 o 
   4   3   0      547.58      522.46     22.86 o 
   5   3   0      128.21      133.70     13.31 o 
  -4   4   0      102.34      122.00     11.56 o 
  -3   4   0      245.67      267.30     11.25 o 
  -2   4   0      821.27      881.37     18.57 o 
   1   4   0     1430.20     1471.95     20.56 o 
   2   4   0      959.84      982.39     20.89 o 
   3   4   0      607.92      613.08     20.55 o 
   4   4   0      414.33      393.66     19.63 o 
   5   4   0      204.14      200.39     16.16 o 
  -4   5   0       33.97       44.36      7.33 o 
   1   5   0      862.43      921.77     17.10 o 
   2   5   0      241.75      235.52     10.01 o 
   3   5   0      874.85      845.81     23.96 o 
   4   5   0      245.04      262.65     15.72 o 
   5   5   0      248.11      252.88     17.81 o 
  -2  -8   1      103.91      107.17     12.80 o 
  -1  -8   1      104.16      106.23     12.60 o 
   0  -8   1      104.53      113.12     13.10 o 
  -4  -7   1      121.33      129.88     14.14 o 
  -3  -7   1      261.94      276.13     19.50 o 
  -2  -7   1      165.99      153.31     14.06 o 
  -1  -7   1      269.89      254.30     18.27 o 
   0  -7   1      175.93      184.10     15.50 o 
   1  -7   1      128.23      124.40     13.20 o 
   2  -7   1       99.54       96.99     12.06 o 
  -4  -6   1      231.33      241.74     18.05 o 
  -3  -6   1      373.15      382.62     21.60 o 
  -2  -6   1      177.72      183.23     14.22 o 
  -1  -6   1      690.05      706.85     28.18 o 
   0  -6   1      125.02      123.25     11.77 o 
   1  -6   1      387.68      371.59     21.06 o 
   2  -6   1      181.28      173.98     14.91 o 
   3  -6   1       61.76       56.82      8.68 o 
  -5  -5   1      134.00      144.01     13.85 o 
  -4  -5   1      369.06      393.74     21.49 o 
  -3  -5   1      265.20      263.47     16.24 o 
  -2  -5   1     1002.80     1008.82     30.85 o 
  -1  -5   1      315.18      301.56     16.57 o 
   0  -5   1      676.99      692.11     25.32 o 
   1  -5   1      650.62      664.30     25.28 o 
   2  -5   1       55.25       55.14      7.79 o 
   3  -5   1      222.85      209.77     15.37 o 
  -5  -4   1      132.60      139.51     12.66 o 
  -4  -4   1      724.40      734.79     27.48 o 
  -3  -4   1      488.43      476.83     20.14 o 
  -2  -4   1      588.39      638.17     21.83 o 
  -1  -4   1      975.71     1016.82     27.81 o 
   0  -4   1      964.73      984.24     27.04 o 
   1  -4   1      464.02      453.53     18.45 o 
   2  -4   1      486.60      475.67     19.89 o 
   3  -4   1      322.69      314.37     16.45 o 
  -6  -3   1       83.18       65.17      9.97 o 
  -5  -3   1      379.91      366.96     19.20 o 
  -4  -3   1      528.12      595.27     22.89 o 
  -3  -3   1      494.02      514.58     19.36 o 
  -2  -3   1     1291.41     1279.49     28.08 o 
  -1  -3   1      949.02      921.85     22.55 o 
   0  -3   1     2084.09     2187.87     35.52 o 
   1  -3   1     1646.24     1542.33     29.54 o 
   2  -3   1      366.55      350.18     14.21 o 
   3  -3   1      639.67      603.76     19.39 o 
  -6  -2   1       88.86       83.28     10.96 o 
  -5  -2   1      424.04      387.34     19.74 o 
  -4  -2   1      652.12      704.03     23.21 o 
  -3  -2   1      624.47      652.90     20.46 o 
  -2  -2   1     1263.69     1323.95     14.91 o 
  -1  -2   1     2036.03     2095.13     15.69 o 
   0  -2   1     2254.68     2030.78     28.36 o 
   1  -2   1      839.49      845.86     17.25 o 
   2  -2   1      932.04      859.07     17.04 o 
   3  -2   1      762.74      700.81     17.36 o 
   4  -2   1      406.90      365.62     13.78 o 
  -6  -1   1      148.13      135.10     13.65 o 
  -5  -1   1      427.07      378.13     20.47 o 
  -4  -1   1      308.48      268.68     15.36 o 
  -1  -1   1     4106.17     3758.12     18.41 o 
   0  -1   1     1968.24     1955.43     19.85 o 
   1  -1   1     1006.42      976.02     14.30 o 
   2  -1   1     2191.48     2080.58     18.47 o 
   3  -1   1      845.55      804.28     16.80 o 
   4  -1   1      347.79      352.74     12.53 o 
  -6   0   1      108.48       90.50     10.97 o 
  -5   0   1      224.59      192.08     14.67 o 
  -4   0   1      304.52      283.44     15.96 o 
  -3   0   1     1611.88     1586.11     18.43 o 
  -2   0   1     1517.08     1470.51     13.61 o 
   1   0   1     1873.93     2005.85     34.28 o 
   2   0   1     2038.44     2074.56     17.44 o 
   3   0   1     1021.00     1058.35     77.17 o 
   4   0   1      465.72      459.48     11.54 o 
  -5   1   1      154.08      141.70     13.01 o 
  -4   1   1      527.72      525.45     15.23 o 
  -3   1   1     1131.69     1207.21     17.58 o 
  -2   1   1      139.31      143.79      6.52 o 
   1   1   1     4269.09     4577.92     25.18 o 
   2   1   1     3199.58     3873.55     46.77 o 
   3   1   1      569.57      564.38     12.04 o 
   4   1   1      414.17      402.80     10.90 o 
   5   1   1      445.81      428.63     24.63 o 
  -5   2   1      151.85      164.18     15.05 o 
  -4   2   1      433.67      436.79     13.38 o 
  -3   2   1      482.53      462.53     20.88 o 
  -2   2   1     1110.22     1201.70     17.60 o 
  -1   2   1     1124.62     1225.57     19.16 o 
   1   2   1     4417.12     4670.42     41.92 o 
   2   2   1      604.46      628.33     18.15 o 
   3   2   1      880.73      870.73     26.21 o 
   4   2   1      707.99      661.80     26.57 o 
   5   2   1      360.51      394.12     23.29 o 
  -5   3   1      107.49       94.52     11.81 o 
  -4   3   1      371.31      413.82     21.60 o 
  -3   3   1      279.50      310.25     15.75 o 
  -2   3   1      347.86      355.40     14.00 o 
  -1   3   1     1361.26     1366.27     22.15 o 
   1   3   1     1287.43     1200.57     21.78 o 
   2   3   1      991.58     1052.69     23.78 o 
   3   3   1     1041.62     1098.56     29.37 o 
   4   3   1      609.02      566.86     24.29 o 
   5   3   1      313.11      321.53     20.97 o 
   6   3   1      132.32      133.72     15.39 o 
  -4   4   1      182.96      199.11     15.06 o 
  -3   4   1      154.50      165.90     11.83 o 
  -2   4   1      573.24      607.21     19.57 o 
   1   4   1      521.95      512.70     15.10 o 
   2   4   1      802.44      840.87     21.82 o 
   3   4   1      916.01      879.93     25.97 o 
   4   4   1      382.27      369.07     19.37 o 
   5   4   1      293.00      300.84     20.02 o 
  -4   5   1      102.01      113.32     11.56 o 
  -3   5   1      176.37      212.67     14.11 o 
   1   5   1      361.95      398.19     14.54 o 
   2   5   1      956.92      982.49     24.01 o 
   3   5   1      551.49      567.64     20.70 o 
   4   5   1      196.23      204.74     14.32 o 
   5   5   1      282.30      276.42     18.96 o 
   1   6   1      272.55      326.16     13.90 o 
  -2  -8   2      116.98      117.06     13.45 o 
  -1  -8   2      149.56      141.21     14.65 o 
   0  -8   2       71.81       69.87     10.22 o 
  -3  -7   2      134.15      126.19     13.55 o 
  -2  -7   2      144.14      149.96     14.25 o 
  -1  -7   2      380.02      352.20     21.59 o 
   0  -7   2       62.91       50.68      8.03 o 
   1  -7   2      111.57      121.09     12.65 o 
   2  -7   2      143.24      123.87     13.26 o 
  -4  -6   2      295.73      316.39     21.35 o 
  -3  -6   2       80.07      104.96     11.46 o 
  -2  -6   2      730.71      742.14     29.49 o 
  -1  -6   2      288.12      274.90     17.49 o 
   0  -6   2      259.93      239.23     16.38 o 
   1  -6   2      136.21      139.84     12.56 o 
   2  -6   2      244.76      218.53     16.32 o 
  -5  -5   2      142.83      152.66     14.70 o 
  -4  -5   2      385.54      415.42     22.99 o 
  -3  -5   2      339.04      304.05     18.10 o 
  -2  -5   2     1043.63     1058.76     32.07 o 
  -1  -5   2      272.94      282.08     16.30 o 
   0  -5   2      227.83      212.02     13.84 o 
   1  -5   2      538.65      519.35     22.10 o 
   2  -5   2      584.70      632.91     25.60 o 
  -5  -4   2      269.74      275.37     18.71 o 
  -4  -4   2      317.32      336.94     19.64 o 
  -3  -4   2      759.24      770.89     27.20 o 
  -2  -4   2      593.06      594.71     21.77 o 
  -1  -4   2      359.43      324.34     15.41 o 
   0  -4   2     1592.75     1691.58     35.76 o 
   1  -4   2      501.45      487.52     18.96 o 
   2  -4   2      714.78      696.68     23.86 o 
   3  -4   2       78.08       76.84      7.84 o 
  -5  -3   2      310.07      298.91     17.88 o 
  -4  -3   2      437.02      448.07     20.89 o 
  -3  -3   2      859.35      916.26     27.76 o 
  -2  -3   2      686.41      671.13     21.32 o 
  -1  -3   2     1285.99     1313.48     27.73 o 
   0  -3   2      588.54      539.41     17.18 o 
   1  -3   2     1526.34     1539.33     29.50 o 
   2  -3   2      619.42      629.96     19.13 o 
   3  -3   2      191.83      164.99      9.60 o 
  -5  -2   2      224.28      211.86     14.17 o 
  -3  -2   2      888.69      725.52      8.16 o 
  -2  -2   2      724.09      679.37     11.61 o 
  -1  -2   2      782.84      785.37     12.45 o 
   0  -2   2     4569.09     4499.04     25.07 o 
   1  -2   2      855.40      831.93     11.75 o 
   2  -2   2      807.24      801.31     18.27 o 
   3  -2   2      330.17      307.61     14.85 o 
  -5  -1   2      264.70      256.56     17.32 o 
   1  -1   2      939.26      933.55     10.36 o 
   2  -1   2      753.71      694.23     12.84 o 
   3  -1   2     1275.39     1256.15     14.88 o 
   4  -1   2      476.17      440.32     21.77 o 
  -5   0   2      315.97      277.40     17.53 o 
  -4   0   2      598.22      524.71     21.77 o 
   1   0   2     2035.04     1973.63     25.67 o 
   2   0   2     1248.28     1471.59     28.94 o 
   3   0   2     1096.38     1105.15     11.76 o 
   4   0   2      391.68      380.10     20.39 o 
   5   0   2      353.51      352.93     22.54 o 
  -5   1   2      206.46      191.58     14.96 o 
  -4   1   2      335.73      339.70     18.15 o 
  -3   1   2      297.32      282.59     14.87 o 
   1   1   2      605.67      607.61      6.75 o 
   2   1   2     1552.88     1542.11     14.83 o 
   3   1   2     1366.02     1354.77     34.03 o 
   4   1   2      506.66      509.91     23.80 o 
   5   1   2      440.93      443.65     25.62 o 
   6   1   2       88.32      122.22     14.98 o 
  -5   2   2      185.73      197.45     16.20 o 
  -4   2   2      184.75      206.55     15.01 o 
  -3   2   2      123.35      141.88     10.93 o 
  -2   2   2     3870.58     4228.02     53.31 o 
  -1   2   2      227.79      242.39      9.20 o 
   1   2   2     1901.18     1573.28     25.35 o 
   2   2   2     2078.88     2152.59     36.41 o 
   3   2   2     1193.55     1219.54     32.66 o 
   4   2   2      442.75      446.64     22.66 o 
   5   2   2      204.85      200.04     17.10 o 
   6   2   2      236.40      235.29     20.83 o 
  -5   3   2       71.34       76.07     10.81 o 
  -4   3   2       68.74       80.05      9.82 o 
  -3   3   2      790.38      801.85     26.29 o 
  -2   3   2      701.90      762.24     20.58 o 
  -1   3   2      673.01      643.42     14.67 o 
   0   3   2      753.98      788.71      9.67 o 
   1   3   2      987.97      660.25     16.27 o 
   2   3   2     1802.54     1860.37     35.16 o 
   3   3   2      626.03      682.92     24.52 o 
   4   3   2      376.77      408.19     21.62 o 
   5   3   2      373.26      362.23     23.14 o 
   6   3   2      164.69      195.77     18.82 o 
  -4   4   2      112.06      129.18     12.41 o 
  -3   4   2      376.55      385.34     18.11 o 
  -2   4   2      523.63      525.69     17.84 o 
  -1   4   2      210.58      220.09      9.01 o 
   2   4   2     1138.15     1239.90     29.92 o 
   3   4   2      593.25      623.84     24.01 o 
   4   4   2      234.79      242.88     16.62 o 
   5   4   2      329.85      313.18     21.27 o 
  -4   5   2       65.61       64.16      8.58 o 
  -3   5   2      234.60      251.23     14.92 o 
  -2   5   2      155.71      176.04     10.83 o 
   2   5   2      406.31      429.67     18.30 o 
   3   5   2      241.63      278.11     16.18 o 
   4   5   2      504.19      517.92     24.40 o 
   5   5   2      290.91      291.49     20.36 o 
   1   6   2      354.61      364.62     15.57 o 
   2   6   2      400.34      441.74     19.03 o 
   3   6   2      401.87      428.86     20.17 o 
   4   6   2      288.76      301.29     18.37 o 
  -3  -7   3      200.92      189.43     17.04 o 
  -2  -7   3      226.20      208.73     17.10 o 
  -1  -7   3       58.53       52.90      8.33 o 
   0  -7   3      154.68      135.33     13.31 o 
   1  -7   3      135.14      112.84     12.06 o 
  -4  -6   3      131.04      131.39     14.30 o 
  -3  -6   3      279.09      286.11     19.51 o 
  -2  -6   3      265.55      244.41     17.07 o 
  -1  -6   3      103.93      114.55     11.42 o 
   0  -6   3      310.51      294.52     18.04 o 
   1  -6   3      372.65      386.45     20.60 o 
   2  -6   3       55.36       58.16      8.13 o 
  -5  -5   3      264.11      273.26     20.49 o 
  -4  -5   3       74.66       77.97     10.42 o 
  -3  -5   3      558.07      561.64     25.88 o 
  -2  -5   3      253.62      221.98     15.09 o 
  -1  -5   3      481.09      487.46     21.37 o 
   0  -5   3      635.45      625.96     24.15 o 
   1  -5   3      415.87      361.01     18.14 o 
   2  -5   3       50.65       46.56      6.59 o 
  -5  -4   3      242.12      227.02     17.36 o 
  -4  -4   3      178.73      173.69     14.66 o 
  -3  -4   3      849.44      865.42     30.60 o 
  -2  -4   3      336.29      319.66     16.82 o 
  -1  -4   3     1002.08      960.65     27.37 o 
   0  -4   3      574.52      565.10     20.35 o 
   1  -4   3      417.05      414.33     17.31 o 
   2  -4   3      142.04      142.44     10.23 o 
  -5  -3   3      250.38      248.27     16.86 o 
  -4  -3   3      375.71      373.16     20.11 o 
  -3  -3   3      338.57      394.76     19.32 o 
  -2  -3   3      902.22      955.15     27.33 o 
  -1  -3   3     1611.69     1604.43     50.73 o 
   0  -3   3      408.60      365.29      5.89 o 
   1  -3   3      963.42      977.48     14.60 o 
   2  -3   3      420.40      393.60     10.55 o 
   3  -3   3      664.94      651.60     23.55 o 
   0  -2   3     1240.27     1167.49     12.34 o 
   1  -2   3     1193.24     1148.66     28.52 o 
   2  -2   3     1077.01     1037.96     14.93 o 
   3  -2   3      494.51      469.95     13.55 o 
   4  -2   3      259.98      240.31     16.18 o 
   1  -1   3     2572.17     2535.83     14.78 o 
   2  -1   3      763.45      728.51     16.06 o 
   3  -1   3      793.93      742.63     24.48 o 
   4  -1   3      265.68      247.83     16.54 o 
   5  -1   3      243.36      217.53     17.66 o 
  -5   0   3      135.01      115.48     11.52 o 
   1   0   3     1939.19     1881.99     14.75 o 
   2   0   3     2082.54     2204.30     37.41 o 
   3   0   3      379.38      374.35     17.91 o 
   4   0   3      738.77      715.04     28.73 o 
   5   0   3      280.91      272.68     20.11 o 
   6   0   3       97.36       97.53     13.49 o 
  -5   1   3      156.07      129.62     12.12 o 
  -4   1   3      375.44      327.84     17.71 o 
   1   1   3     2605.57     2447.20     20.89 o 
   2   1   3      961.54      988.10     29.01 o 
   3   1   3      592.87      648.33     24.01 o 
   4   1   3      883.16      890.58     32.92 o 
   5   1   3      177.26      186.55     16.85 o 
   6   1   3      149.29      156.75     17.13 o 
  -5   2   3      138.54      136.87     13.16 o 
  -4   2   3      302.38      322.40     18.73 o 
  -3   2   3      342.55      387.47     18.62 o 
   1   2   3     1778.90     1739.24     17.21 o 
   2   2   3      920.60      807.60     23.02 o 
   3   2   3      417.76      422.64     19.83 o 
   4   2   3     1113.57     1303.17     40.08 o 
   5   2   3      122.05      108.47     12.96 o 
   6   2   3      330.76      345.04     25.94 o 
  -4   3   3      114.65      128.90     12.66 o 
  -3   3   3      505.31      564.68     23.12 o 
  -2   3   3      220.42      244.22     12.55 o 
  -1   3   3      724.70      808.90     17.50 o 
   0   3   3     1906.07     1937.86     16.66 o 
   2   3   3      757.84      703.79     22.33 o 
   3   3   3     1037.37     1057.50     32.62 o 
   4   3   3      418.37      420.30     23.19 o 
   5   3   3      352.06      382.74     24.63 o 
   6   3   3      179.47      178.68     18.68 o 
  -4   4   3      147.48      186.15     15.49 o 
  -3   4   3       64.52       85.89      8.68 o 
  -2   4   3      448.81      442.82     16.35 o 
  -1   4   3     1244.48     1275.37     22.20 o 
   2   4   3      635.37      589.00     21.25 o 
   3   4   3      492.36      536.94     24.09 o 
   4   4   3      654.38      705.98     30.91 o 
   5   4   3      169.99      194.55     17.64 o 
  -3   5   3      131.20      136.03     10.97 o 
  -2   5   3      392.86      435.89     16.77 o 
   2   5   3      760.60      774.31     25.69 o 
   3   5   3      501.72      595.68     26.18 o 
   4   5   3      259.52      295.75     20.21 o 
   5   5   3      257.50      286.84     21.64 o 
   2   6   3      277.87      301.88     17.03 o 
   3   6   3      231.46      302.27     19.05 o 
   4   6   3      297.12      331.09     21.51 o 
   5   6   3      182.93      199.30     18.03 o 
  -2  -7   4      139.00      144.22     14.60 o 
  -1  -7   4      112.94      124.16     13.00 o 
   0  -7   4      124.76      108.85     11.86 o 
   1  -7   4       72.60       57.23      8.53 o 
  -3  -6   4      142.90      151.88     14.90 o 
  -2  -6   4      284.50      247.37     17.62 o 
  -1  -6   4      258.03      249.23     17.22 o 
   0  -6   4      184.73      170.32     13.92 o 
   1  -6   4      305.60      259.05     16.73 o 
  -4  -5   4      152.52      171.42     16.24 o 
  -3  -5   4      493.57      509.36     25.89 o 
  -2  -5   4      204.50      180.22     14.07 o 
  -1  -5   4      332.04      303.30     17.40 o 
   0  -5   4      343.08      350.46     18.31 o 
   1  -5   4      280.40      262.87     15.39 o 
  -5  -4   4       60.01       52.60      8.53 o 
  -4  -4   4      585.76      616.33     28.97 o 
  -3  -4   4      225.04      228.16     16.52 o 
  -2  -4   4      458.45      512.15     22.21 o 
  -1  -4   4      291.11      270.33     15.11 o 
   0  -4   4      910.10      837.37     25.44 o 
   1  -4   4      662.88      614.61     21.46 o 
   2  -4   4      315.84      295.87     14.46 o 
  -5  -3   4      139.67      117.41     12.06 o 
  -4  -3   4      558.34      557.97     25.87 o 
  -3  -3   4      371.00      400.06     20.87 o 
  -2  -3   4      350.05      365.87     17.93 o 
  -1  -3   4     1066.17     1004.58     26.88 o 
   0  -3   4     1330.98     1310.87     14.38 o 
   1  -3   4      254.41      234.86      7.22 o 
   2  -3   4      418.11      385.12     10.42 o 
   3  -3   4      348.27      305.95     16.01 o 
   4  -3   4      360.62      374.30     20.59 o 
   0  -2   4     1942.48     2101.01     20.98 o 
   1  -2   4      408.71      384.26      8.83 o 
   2  -2   4      679.27      648.99     12.00 o 
   3  -2   4      507.77      502.08     20.63 o 
   4  -2   4      338.87      334.98     19.49 o 
   5  -2   4      112.40       99.74     12.01 o 
   1  -1   4      469.90      409.81     13.18 o 
   2  -1   4      935.29      870.58      8.56 o 
   3  -1   4      845.34      876.34     27.94 o 
   4  -1   4      429.08      377.56     21.03 o 
   5  -1   4      140.00      154.76     14.99 o 
   1   0   4      722.21      699.66     10.97 o 
   2   0   4     2091.62     2042.28     15.32 o 
   3   0   4      849.55      832.87     27.67 o 
   4   0   4      249.21      241.77     16.98 o 
   5   0   4      138.93      138.54     14.55 o 
  -5   1   4      134.97       98.79     10.67 o 
   1   1   4     2467.52     2412.52     40.00 o 
   2   1   4      710.51      693.35     12.58 o 
   3   1   4      760.90      856.95     28.32 o 
   4   1   4      419.99      479.28     24.24 o 
   5   1   4      247.25      247.47     19.75 o 
   6   1   4      222.24      247.88     21.92 o 
  -5   2   4       66.58       50.82      7.93 o 
  -4   2   4      119.66       99.53     10.37 o 
   2   2   4      858.10      736.38     23.16 o 
   3   2   4     1407.20     1578.56     39.77 o 
   4   2   4      189.33      208.07     16.31 o 
   5   2   4      406.96      397.16     25.45 o 
   6   2   4      183.22      188.77     19.42 o 
  -4   3   4      122.50      123.05     12.46 o 
  -3   3   4      691.32      804.11     28.87 o 
  -2   3   4      207.52      265.40     14.33 o 
   1   3   4     1299.16     1243.91     12.44 o 
   2   3   4      603.08      592.02     20.74 o 
   3   3   4      823.62      819.05     29.39 o 
   4   3   4      202.35      197.65     16.66 o 
   5   3   4      575.23      584.72     31.92 o 
  -4   4   4      244.66      284.29     19.69 o 
  -3   4   4      200.91      242.45     15.46 o 
  -2   4   4      176.54      181.10     10.79 o 
  -1   4   4      277.85      281.80     10.37 o 
   0   4   4      838.92      833.75     10.82 o 
   2   4   4      640.66      518.54     19.67 o 
   3   4   4      499.69      544.60     24.54 o 
   4   4   4      362.70      418.60     25.19 o 
   5   4   4      319.65      361.93     25.70 o 
   2   5   4      325.73      252.25     14.22 o 
   3   5   4      365.53      378.21     21.41 o 
   4   5   4      264.88      311.52     22.40 o 
   5   5   4      239.43      274.55     23.02 o 
   2   6   4      190.26      165.40     12.53 o 
   3   6   4      380.49      437.08     23.99 o 
   4   6   4      281.20      370.49     25.08 o 
   1   7   4       94.89       84.54      8.63 o 
   2   7   4      293.75      292.49     17.82 o 
   3   7   4      198.36      259.57     19.03 o 
  -1  -7   5       78.96       62.94      9.62 o 
   0  -7   5      145.11      121.24     12.81 o 
  -3  -6   5      224.37      234.09     19.09 o 
  -2  -6   5       92.59       78.04     10.27 o 
  -1  -6   5      196.36      180.12     15.01 o 
   0  -6   5      230.67      198.13     15.42 o 
   1  -6   5       96.88       83.40      9.62 o 
  -4  -5   5      181.48      169.05     16.84 o 
  -3  -5   5      111.81      131.96     13.85 o 
  -2  -5   5      204.92      200.12     15.51 o 
  -1  -5   5      296.69      285.18     17.43 o 
   0  -5   5      706.98      644.08     25.40 o 
   1  -5   5       85.95       71.69      8.19 o 
  -4  -4   5      222.44      236.40     18.64 o 
  -3  -4   5      172.75      177.44     15.16 o 
  -2  -4   5      391.39      367.06     20.02 o 
  -1  -4   5      831.48      825.35     27.82 o 
   0  -4   5      330.09      339.15     16.71 o 
   1  -4   5       40.37       41.99      5.65 o 
  -2  -3   5      662.12      671.60     25.67 o 
  -1  -3   5      464.60      438.23     18.63 o 
   0  -3   5      417.65      416.84     18.91 o 
   1  -3   5      535.52      487.09     11.15 o 
   2  -3   5      489.52      421.11     11.31 o 
   3  -3   5      437.16      412.88     19.18 o 
   4  -3   5       85.69       84.48      9.82 o 
   0  -2   5      270.26      282.59     12.07 o 
   1  -2   5      927.85      893.85     14.65 o 
   2  -2   5     1054.83     1000.20     15.68 o 
   3  -2   5      253.26      230.53     14.49 o 
   4  -2   5      179.22      157.47     13.62 o 
   5  -2   5      118.60      107.34     12.41 o 
   1  -1   5     2176.41     2268.74     36.77 o 
   2  -1   5      375.61      320.36      8.17 o 
   3  -1   5      386.62      349.01     17.93 o 
   4  -1   5      245.27      233.73     16.77 o 
   5  -1   5      219.92      214.17     18.00 o 
   1   0   5      954.06     1161.94     30.77 o 
   2   0   5      410.65      382.32      5.70 o 
   3   0   5      582.15      540.67     22.69 o 
   4   0   5      471.72      438.12     23.15 o 
   5   0   5      186.72      218.54     18.29 o 
   1   1   5     1299.29     1465.74     36.02 o 
   2   1   5      481.54      449.56     18.87 o 
   3   1   5     1024.37      938.94     30.68 o 
   4   1   5      347.87      352.98     21.10 o 
   5   1   5      280.35      282.07     21.25 o 
  -4   2   5      220.87      214.29     14.87 o 
   2   2   5      967.63      808.10     26.10 o 
   3   2   5      771.62      674.62     26.52 o 
   4   2   5      269.95      256.71     18.77 o 
   5   2   5      286.02      329.44     23.60 o 
  -4   3   5      179.92      175.56     14.75 o 
  -3   3   5       73.17       80.95      9.13 o 
   1   3   5      423.52      428.03     10.42 o 
   2   3   5     1208.21      840.32     26.11 o 
   3   3   5      391.50      346.37     19.23 o 
   4   3   5      393.99      383.12     23.56 o 
   5   3   5      277.12      329.81     24.39 o 
  -3   4   5       70.52       88.03      9.67 o 
  -2   4   5      298.98      349.27     16.34 o 
  -1   4   5      530.60      578.81     16.63 o 
   2   4   5      912.05      578.15     21.08 o 
   3   4   5      156.17      142.27     12.37 o 
   4   4   5      685.56      771.44     34.56 o 
   5   4   5      189.66      194.63     19.48 o 
   2   5   5      268.94      172.32     11.65 o 
   3   5   5      503.46      441.83     22.40 o 
   4   5   5      317.80      310.81     22.56 o 
   5   5   5       99.17      116.59     15.63 o 
   2   6   5      341.75      263.98     15.45 o 
   3   6   5      140.19      123.99     12.41 o 
   4   6   5      216.72      242.44     20.73 o 
   2   7   5       90.63       78.13      9.13 o 
   3   7   5      220.86      234.69     18.24 o 
  -2  -6   6      138.10      128.03     13.70 o 
  -1  -6   6      161.01      138.76     13.66 o 
   0  -6   6      111.28      102.57     11.41 o 
  -3  -5   6      140.13      155.14     15.39 o 
  -2  -5   6      195.84      175.89     15.16 o 
  -1  -5   6      375.10      347.10     20.14 o 
   0  -5   6      137.71      134.02     11.97 o 
   1  -5   6      127.27      110.95     10.47 o 
  -4  -4   6      177.74      156.62     15.60 o 
  -3  -4   6      209.33      196.61     16.55 o 
  -2  -4   6      204.89      200.27     15.12 o 
  -1  -4   6      573.37      504.38     22.59 o 
   0  -4   6       91.64       79.44      8.58 o 
   1  -4   6      497.27      464.37     19.40 o 
  -1  -3   6      627.86      608.06     23.19 o 
   0  -3   6      178.64      184.28      7.08 o 
   1  -3   6     1019.87      955.09     21.32 o 
   2  -3   6       24.99       24.98      4.26 o 
   3  -3   6      387.59      369.98     18.70 o 
   4  -3   6      134.40      133.43     12.81 o 
   0  -2   6      358.40      399.84     16.43 o 
   1  -2   6      398.65      374.13     10.39 o 
   2  -2   6      576.91      605.45     21.41 o 
   3  -2   6      491.57      435.08     20.60 o 
   4  -2   6      120.09      109.49     11.71 o 
   1  -1   6      776.26      880.80     26.35 o 
   2  -1   6      668.53      633.62     18.35 o 
   3  -1   6      424.61      403.91     20.03 o 
   4  -1   6      219.39      204.78     16.01 o 
   5  -1   6      189.62      150.79     15.35 o 
   1   0   6      737.69     1039.90     35.07 o 
   2   0   6     1105.57     1112.16     31.35 o 
   3   0   6      464.27      416.03     20.71 o 
   4   0   6      182.97      170.87     14.81 o 
   5   0   6      177.73      167.21     16.29 o 
   1   1   6      940.69     1370.74     41.59 o 
   2   1   6     1163.09     1189.36     34.97 o 
   3   1   6      134.60      122.40     11.47 o 
   4   1   6      217.93      210.08     16.86 o 
   5   1   6      403.11      354.64     24.38 o 
   2   2   6      644.82      599.33     24.89 o 
   3   2   6      197.78      194.13     14.82 o 
   4   2   6      577.89      562.48     28.39 o 
   5   2   6      241.32      216.24     19.54 o 
   2   3   6      742.58      495.94     21.35 o 
   3   3   6      130.02      104.74     10.68 o 
   4   3   6      627.29      586.25     29.36 o 
   5   3   6      176.68      177.40     18.08 o 
   2   4   6      220.99      129.52     10.40 o 
   3   4   6      557.38      393.93     20.43 o 
   4   4   6      345.32      331.51     22.23 o 
   5   4   6      129.23      135.16     16.18 o 
   2   5   6      296.89      183.51     12.35 o 
   3   5   6      363.03      259.97     16.65 o 
   4   5   6      173.26      163.79     15.80 o 
   2   6   6      268.53      179.76     12.84 o 
   3   6   6      271.73      200.09     15.13 o 
   4   6   6       68.98       65.36     10.36 o 
   2   7   6      195.90      175.46     13.81 o 
   3   7   6      110.22       82.27     10.42 o 
  -2  -5   7      184.32      170.45     15.40 o 
  -1  -5   7      139.15      132.66     13.01 o 
   0  -5   7       95.37       81.61      9.87 o 
  -3  -4   7      136.92      116.16     13.20 o 
  -2  -4   7      353.69      301.35     19.24 o 
  -1  -4   7      192.01      141.50     12.43 o 
   0  -4   7      271.89      244.85     16.03 o 
   1  -4   7      153.57      139.37     11.22 o 
  -1  -3   7       46.27       42.69      6.30 o 
   0  -3   7      363.54      366.39     18.06 o 
   1  -3   7      589.76      563.56     21.24 o 
   0  -2   7     1488.69     1621.80     35.74 o 
   1  -2   7       27.93       24.97      2.91 o 
   2  -2   7      608.86      574.27     22.30 o 
   3  -2   7      146.58      149.13     12.56 o 
   4  -2   7      125.65      108.90     12.01 o 
   1  -1   7      834.79     1096.77     33.88 o 
   2  -1   7      332.12      337.01     17.65 o 
   3  -1   7      220.44      206.41     15.02 o 
   4  -1   7      252.83      233.10     17.71 o 
   1   0   7      226.04      387.07     24.99 o 
   2   0   7      306.88      362.34     20.39 o 
   3   0   7      335.36      302.61     18.94 o 
   4   0   7      425.92      407.88     23.75 o 
   5   0   7      138.30      153.24     15.93 o 
   1   1   7      442.31      759.98     36.72 o 
   2   1   7      282.06      322.96     21.03 o 
   3   1   7      647.24      660.70     29.24 o 
   4   1   7      326.62      315.60     21.62 o 
   5   1   7       93.41      109.43     13.69 o 
   2   2   7      430.79      441.39     24.19 o 
   3   2   7      400.31      385.57     22.71 o 
   4   2   7      334.53      309.71     21.87 o 
   5   2   7       88.72      114.19     14.53 o 
   2   3   7      187.66      140.01     12.43 o 
   3   3   7      650.46      537.87     25.72 o 
   4   3   7      140.14      120.86     13.65 o 
   5   3   7      153.92      139.33     16.29 o 
   2   4   7      133.03       84.02      8.99 o 
   3   4   7      376.46      246.81     16.61 o 
   4   4   7      149.50      134.03     13.90 o 
   2   5   7      161.41       91.60      9.29 o 
   3   5   7      327.74      196.36     14.55 o 
   4   5   7      157.48      125.44     13.41 o 
   2   6   7      230.83      164.83     12.73 o 
   3   6   7      140.78      102.47     10.72 o 
   0  -5   8      124.91      132.66     13.25 o 
  -2  -4   8      169.67      140.01     13.66 o 
  -1  -4   8       83.17       74.40      9.47 o 
   0  -4   8      211.20      180.14     14.56 o 
  -1  -3   8      198.89      186.54     14.02 o 
   0  -3   8      280.46      265.18     16.13 o 
   0  -2   8      340.73      338.88     16.45 o 
   1  -2   8      170.97      169.65      8.34 o 
   2  -2   8      283.24      273.06     16.43 o 
   3  -2   8      174.06      163.14     13.96 o 
   1  -1   8      651.19      817.76     31.80 o 
   2  -1   8      290.25      313.74     18.92 o 
   3  -1   8      120.86      127.47     12.66 o 
   4  -1   8      159.64      159.65     15.30 o 
   1   0   8      643.02     1149.80     47.51 o 
   2   0   8      234.33      327.78     22.09 o 
   3   0   8      325.24      333.84     21.77 o 
   4   0   8      167.07      192.32     17.38 o 
   1   1   8      517.53      885.25     45.59 o 
   2   1   8      499.90      761.06     38.06 o 
   3   1   8      193.33      210.80     18.59 o 
   4   1   8      194.00      204.88     18.88 o 
   2   2   8      199.25      252.39     21.48 o 
   3   2   8      263.36      291.88     22.10 o 
   4   2   8      236.61      243.27     20.99 o 
   2   3   8      285.42      270.54     19.87 o 
   3   3   8      315.87      304.53     21.07 o 
   4   3   8      213.88      213.19     19.04 o 
   2   4   8      360.82      225.22     16.40 o 
   3   4   8      232.03      155.10     13.97 o 
   4   4   8      192.74      135.54     14.41 o 
   2   5   8      488.02      293.59     17.93 o 
   3   5   8      121.15       61.74      8.39 o 
   2   6   8      141.00      106.73     10.92 o 
  -1  -3   9      281.36      232.08     16.47 o 
   0  -3   9       90.09       67.81      8.53 o 
   0  -1   9       99.90       95.37      9.78 o 
   1  -1   9      211.34      247.89     17.85 o 
   2  -1   9      182.07      233.38     17.64 o 
   3  -1   9      227.58      231.82     18.49 o 
   1   0   9      154.52      238.92     21.76 o 
   2   0   9      214.78      327.50     24.56 o 
   3   0   9      215.71      247.60     20.88 o 
   1   1   9      135.19      237.74     24.98 o 
   2   1   9      306.12      525.39     36.60 o 
   3   1   9      251.81      352.97     27.76 o 
   1   2   9      239.05      328.46     28.35 o 
   2   2   9      369.71      567.18     37.84 o 
   3   2   9      249.64      324.15     26.96 o 
   2   3   9      221.22      249.10     21.93 o 
   3   3   9      187.59      170.47     17.89 o 
   2   4   9      235.21      193.63     17.16 o 
   3   4   9      116.33       75.73     10.67 o 
   2   5   9       45.25       24.83      5.75 o 
   0  -1  10      258.50      199.01     13.58 o 
   1  -1  10      142.32      123.27     12.31 o 
   2  -1  10      139.99      147.89     14.64 o 
   1   0  10      196.83      288.13     22.76 o 
   2   0  10      118.72      167.99     18.46 o 
   1   1  10      159.62      282.74     26.62 o 
   2   1  10      195.56      361.85     32.60 o 
   1   2  10      274.77      408.20     33.74 o 
   2   2  10       89.98      200.90     25.40 o 
   1   3  10      101.13      136.73     18.11 o 
   2   3  10      188.64      249.55     25.34 o 
                                                 
